# Supplementary material for: Combining systems thinking approaches and implementation science constructs within community-based prevention: a systematic review
Source: Health Res Policy Syst. 2023 Aug 28;21:85. doi: 10.1186/s12961-023-01023-4 (PMC10463953; doi:10.1186/s12961-023-01023-4)
Supplement: Supplementary file 1 — Additional file 1: Search terms. [file 12961_2023_1023_MOESM1_ESM.xlsx]

## Sheet: Sheet1
Ovid Embase original	Translation comment	v1. Embase.com translation (BK)	Ovid MEDLINE(R) and In-Process, In-Data-Review & Other Non-Indexed Citations <1946 to March 12, 2021>				EMBASE TRANSLATION PF - IS Review		Central PF - IS Review		Eric PF - IS Review	COMMENTS / changes		CINAHL Complete EbscoHost- JW			PsychINFO -revisited 15 March
				Monday March 15			2021-03-16		2021-03-15		16 march 2021 0843			2021-03-15
			1	health promotion.ab,ti. or Health Promotion/	90919	1	health promotion'/exp	1	MeSH desciptor: [Health Promotion] explode all trees	1	DE "health promotion"					1	DE "Health Promotion" OR DE "Public Health Campaigns"
1. exp obesity/	exploded Emtree	'obesity'/exp	2	body weight.ab,ti. or Body Weight/	347232	2	body weight change'/exp	2	MeSH desciptor: [Body Weight] explode all trees	2	DE health		1	(MH "Health Promotion+")	any point addng "health promotion" as keyword separate to MH exploded?	2	DE "Body Weight" OR DE "Overweight" OR DE "Weight Gain" OR DE "Weight Loss"
2. weight gain/	single Emtree only; this Emtree term replaced by 'body weight gain' in 2018	'body weight gain'/de	3	Obesity/pc [Prevention & Control]	16642	3	obesity'/exp	3	MeSH desciptor: [Population Health] explode all trees	3	DE "health behavior"		2	"health promotion"	healthy people programs not included in CINAHL - not a subject heading and only one irrelevant return as a keyword	3	DE "Obesity"
3. weight reduction/	single Emtree only; this Emtree term replaced by 'body weight loss' in 2018	'body weight loss'/de	4	Obesity/ or obesity.ab,ti.	314049	4	population health':ab.ti	4	Title, Abstract, Keyword: "public health"	4	DE "health education"		3	(MH "Body Weight Changes+") OR (MH "Obesity+") OR (MH "Weight Gain+") OR (MH "Body Weight+")	obesity included in line 2 - no prevention and control specific I could see	4	TI obesity or AB obesity
4. obes$.af.	truncation	obes*	5	exp population health/ or public health/	122226	5	public health':ab.ti	5	Title, Abstract, Keyword: nutrition	5	DE "health programs"		4	(MH "Population Health+") OR (MH "Public Health+")		5	DE "population health" OR DE "public health"
5. (weight gain or weight loss).af.	phrases; search all fields	'weight gain' OR 'weight loss'	6	population health.ab,ti.	11659	6	nutrition':ab,ti	6	MeSH desciptor: [Diet, Healthy] explode all trees	6	DE prevention		5	(MH "Obesity+")		6	TI "population health" or AB "population health"
6. (overweight or over weight or overeat$ or over eat$).af.	phrase; truncation; search all fields	overweight OR 'over weight' OR overeat* OR 'over eat*'	7	public health.ab,ti.	243432	7	physical activity':ab,ti	7	Title, Abstract, Keyword: "physical activity"	7	BLANK IN SEARCH		6	TI ("population health") OR AB ("population health")		7	TI "public health" or AB "public health"
7. weight change$.af.	phrase; truncation; search all fields	'weight change*'	8	nutrition.ab,ti.	158984	8	community':ab,ti	8	Title, Abstact, Keyword: community	8	BLANK IN SEARCH		7	TI ("public health") or AB ("public health")		8	TI nutrition or AB nutrition
8. ((bmi or body mass index) adj2 (gain or loss or change)).af.	phrase; adj2=NEAR/2; all searchable fields	(bmi OR 'body mass index') NEAR/2 (gain OR loss OR change)	9	Diet, Healthy/	4546	9	#1 OR #2 OR #3 OR #4 OR #5 OR #6 OR #7 OR #8	9	#1 OR #2 OR #3 OR #4 OR #5 OR #6 OR #7 OR #8	9	DE "body weight"	INCLUDES OBESITY	8	TI ("physical activity") or AB ("physical activity")		9	TI "healthy eating" or AB "healthy eating"
9. or/1-8		#1 OR #2 OR #3 OR #4 OR #5 OR #6 OR #7 OR #8	10	physical activity.ab,ti.	111563	10	'system science':ab,ti OR 'systems science':ab,ti	10	Title, Abstact, Keyword: "system science"	10	BLANK IN SEARCH		9	TI nutrition or AB nutrition		10	TI "physical activity" or AB "physical activity"
10. behavior therapy/	single Emtree term only	'behavior therapy'/de	11	community.ab,ti.	498588	11	'system dynamics':ab,ti OR 'systems dynamics':ab,ti	11	Title, Abstact, Keyword: "systems science"	11	TI "population health" OR AB "population health"		10	TI ("healthy eating") or AB ("healthy eating")		11	TI community or AB community
11. social support/	single Emtree term only	'social support'/de	12	1 or 2 or 3 or 4 or 5 or 6 or 7 or 8 or 9 or 10 or 11	1622879	12	complexity science':ab,ti	12	Title, Abstact, Keyword: "system dynamics"	12	TI "public health" OR AB "public health"		11	TI community or AB community		12	(S1 OR S2 OR S3 OR S4 OR S5 OR S6 OR S7 OR S8 OR S9 OR S10 OR S11)
12. family therapy/	single Emtree term only	'family therapy'/de	13	system science.ab,ti.	115	13	system* thinking':ab,ti	13	Title, Abstact, Keyword: "systems dynamics"	13	TI nutrition OR AB nutrition		12	S1 or S2 or S3 or S4 or S5 or S6 or S7 or S8 or S9 or s10 or s11		13	TI "system science" AB "system science"
13. group therapy/	single Emtree term only	'group therapy'/de	14	systems science.ab,ti.	379	14	system* approach':ab,ti	14	Title, Abstact, Keyword: "complexity science"	14	TI "physical activity" OR AB "physical activity"		13	TI ("system science") or AB ("system science")		14	TI "systems science" AB "systems science"
14. ((psychological or behavio?r$) adj (therapy or modif$ or strateg$ or intervention$)).af.	wildcards; truncation; adj=NEXT/1; search all fields	(psychological OR behavio$r*) NEXT/1 (therapy OR modif* OR strateg* OR intervention*)	15	system dynamics.ab,ti.	2079	15	community based system dynamics':ab,ti	15	Title, Abstact, Keyword: "system* thinking"	15	TI community OR AB community		14	TI ("systems science") or AB ("systems science")		15	TI "system dynamics" or AB "system dynamics"
15. (group therapy or family therapy or cognitive therapy).af.	phrases; search all fields	'group therapy' OR 'family therapy' OR 'cognitive therapy'	16	systems dynamics.ab,ti.	317	16	group model building':ab,ti	16	Title, Abstact, Keyword: "system* approach"	16	S1 OR S2 OR S3 OR S4 OR S5 OR S6 OR S9 OR S11 OR S12 OR S13 OR S14 OR S15		15	TI ("system dynamics") or AB ("system dynamics")		16	TI "systems dynamics" or AB "systems dynamics"
16. ((lifestyle or life style) adj (chang$ or intervention$)).af.	phrase; truncation; search all fields; adj = NEXT/1	(lifestyle OR 'life style') NEXT/1 (chang* OR intervention*)	17	complexity science.ab,ti.	257	17	'system model':ab,ti OR 'systems model':ab,ti	17	Title, Abstact, Keyword: "community based system dynamics"	17	TI "system science" OR AB "system science"		16	TI ("systems dynamics") or AB ("systems dynamics")		17	TI "complexity science" or AB "complexity science"
17. counsel?ing.af.	wildcard; search all fields	counsel$ing	18	health belief model/ or models, organizational/ or nonlinear dynamics/ or transtheoretical model/ or "information sciences (non mesh)"/	should possibly be in the implementation terminology	18	Health Belief Model':ab,ti	18	Title, Abstact, Keyword: "group model building"	18	TI "systems science" OR AB "systems science"		17	TI ("complexity science") or AB ("complexity science")		18	DE "Transtheoretical Model" OR DE "Stages of Change" or DE "Health Belief Model"
18. social support.af.	phrase; search all fields	'social support'	19	systems thinking.ab,ti. or exp Systems Analysis/	91613	19	Transtheoretical model':ab,ti	19	Title, Abstact, Keyword: "system model*"	19	TI "system dynamics" OR AB "system dynamics"		18	TI ("system thinking") OR AB ("system thinking")		19	TI "systems thinking" or AB "systems thinking"
19. (peer adj2 support).af.	adj2 = NEAR/2; search all fields	peer NEAR/2 support	20	system approach.ab,ti.	1146	20	systems-based': ab,ti	20	Title, Abstact, Keyword: "systems model*"	20	TI "systems dynamics" OR AB "systems dynamics"		19	TI ("systems thinking") OR AB ("systems thinking")		20	TI "system approach" or AB "system approach"
20. (children adj3 parent$ adj3 therapy).af.	adj3=NEAR/3; truncation; search all fields	children NEAR/3 parent* NEAR/3 therapy	21	systems approach.ab,ti.	3474	21	#10 OR #11 OR #12 OR #13 OR #14 OR #15 OR #16 OR #17 OR #18 OR #19 OR #20	21	Title, Abstact, Keyword: systems-base	21	TI "complexity science" OR AB "complexity science"		20	TI ("system approach") OR AB ("system approach")	it seems this includes implementation science as well, but not game to take IS out.	21	TI "systems approach" or AB "systems approach"
21. or/10-20		#10 OR #11 OR #12 OR #13 OR #14 OR #15 OR #16 OR #17 OR #18 OR #19 OR #20	22	community based system dynamics.ab,ti.	11	22	#9 AND #21	22	MeSH desciptor: [Health Belief Model] explode all trees	22	TI "system* thinking" OR AB "system* thinking"		21	TI ("systems approach") OR AB ("systems approach")		22	TI "community based system dynamics" or AB "community based system dynamics"
22. exp diet therapy/	exploded Emtree	'diet therapy'/exp	23	group model building.ab,ti.	63	23	implementation science':ab,ti	23	#10 OR #11 OR #12 OR #13 OR #14 OR #15 OR #16 OR #17 OR #189 OR #19 OR #20 OR #21 OR #22	23	TI "system* approach" OR AB "system* approach"		22	TI ("systems-based") OR AB ("systems-based")	TI ("implementation science") OR AB ("implementation science")	23	TI "group model building" or AB "group model building"
23. (diets or diet or dieting).af.	search all fields	diets OR diet OR dieting	24	systems model.ab,ti.	1026	24	Implementation Scientist':ab,ti	24	#9 AND #23	24	TI "community based system dynamics" OR AB "community based system dynamics"		23	(MH "Health Belief Model") OR (MH "Transtheoretical Stages of Change Model")	term 'scale' not useful - measuring scales for whole lots of things	24	TI "systems model" or AB "systems model"
24. (diet$ adj (modif$ or therapy or intervention$ or strateg$)).af.	truncation; adj=NEXT/1; search all fields	diet* NEXT/1 (modif* OR therapy OR intervention* OR strateg*)	25	system model.ab,ti.	2137	25	innovat*':ab,ti	25	MeSH desciptor: [Diffusion of Innovation] explode all trees	25	TI "group model building" OR AB "group model building"		24	TI ("community based system dynamics") or AB ("community based system dynamics")		25	TI "system model" or AB "system model"
25. (low calorie or calorie control$ or healthy eating).af.	phrase searches; truncation; search all fields	'low calorie' OR 'calorie control*' OR 'healthy eating'	26	systems-based.ab,ti.	8131	26	scal* up':ab,ti	26	Title, Abstact, Keyword: innovat*	26	TI "systems-based" OR AB "systems-based"		25	TI ("group model building") OR AB ("group model building")		26	TI "systems-based" or AB "systems-based"
26. (fasting or modified fast$).af.	one phrase; truncation; search all fields	fasting OR 'modified fast*'	27	13 or 14 or 15 or 16 or 17 or 18 or 19 or 20 or 21 or 22 or 23 or 24 or 25 or 26	145601	27	at scale':ab,ti	27	Title, Abstact, Keyword: "scal* up"	27	TI "system* model*" OR AB "system* model*"	diffusion of innovation does not exist	26	TI ("system model*") OR AB ("system model*")	perhaps not needed because of diffusion of innovation above	27	S13 OR S14 OR S15 OR S16 OR S17 OR S18 OR S19 OR S20 OR S21 OR S22 OR S23 OR S24 OR S25 OR S26)
27. exp fat intake/	exploded Emtree	'fat intake'/exp	28	12 and 27	11511	28	scale':ab,ti	28	Title, Abstact, Keyword: "at scale"	28	TI translat* OR AB translat*		27	(MH "Systems Implementation")		28	S12 AND S27
28. (fruit or vegetable$).af.	truncation; search all fields	fruit OR vegetable*	29	"diffusion of innovation"/	17883	29	scalability':ab,ti	29	Title, Abstact, Keyword: scale	29	S17 OR S18 OR S19 OR S20 OR S21 OR S22 OR S23 OR S24 OR S25 OR S26 OR S27 OR S28		28	TI ("systems model*") OR AB ("systems model*")		29	TI diffus* or AB diffus*
29. (high fat$ or low fat$ or fatty food$).af.	phrases; truncation; search all fields	'high fat*' OR 'low fat*' OR 'fatty food*'	30	diffus*.ab,ti.	392920	30	translat*':ab,ti	30	Title, Abstact, Keyword: scalability	30	S16 AND S29		29	S13 or S14 OR S15 OR S16 OR S17 OR S18 OR S19 OR S20 OR S21 OR S22 OR S23 OR S24 OR S25 OR S26 OR S27 or S28		30	TI innovat* or AB innovat*
30. formula diet$.af.	phrase; truncation; search all fields	'formula diet*'	31	innovat*.ab,ti.	139466	31	research to practice':ab,ti	31	Title, Abstact, Keyword: translat*	31	TI "implementation science" OR AB "implementation science"		30	S12 AND S29		31	TI "scal*up" or AB "scal* up"
31. or/22-30		#22 OR #23 OR #24 OR #25 OR #26 OR #27 OR #28 OR #29 OR #30	32	scal* up.ab,ti.	20847	32	diffus*':ab,ti	32	Title, Abstact, Keyword: "research to practice"	32	TI diffusion OR AB diffusion		31	TI ("implementation science") AB ("implementation science")		32	TI "at scale" or AB "at scale"
32. exp exercise/	exploded Emtree	'exercise'/exp	33	at scale.ab,ti.	1415	33	diffusion:ab,ti	33	Title, Abstact, Keyword: diffus*	33	TI "scal* up" OR AB "scal* up"		32	(MH "Diffusion of Innovation+")		33	TI scale or AB scale
33. exp kinesiotherapy/	exploded Emtree	'kinesiotherapy'/exp	34	scale.ab,ti.	750699	34	sustain*':ab,ti	34	Title, Abstact, Keyword: sustain*	34	TI "at scale" OR AB "at scale"		33	TI (diffus*) or AB (dffus*)		34	TI scalability or AB scalability
34. exercis$.af.	truncation; search all fields	exercis*	35	scalabilty.ab,ti.	2	35	adapt*'.ab,ti	35	Title, Abstact, Keyword: adopt*	35	TI scale OR AB scale		34	TI (innovat*) or AB (innovat*)		35	TI translat* or AB translat*
35. (aerobics or physical therapy or physical activity or physical inactivity).af.	phrases; search all fields	aerobics OR 'physical therapy' OR 'physical activity' OR 'physical inactivity'	36	translat*.ab,ti.	325975	36	adopt*'.ab,ti	36	Title, Abstract, Keyword: adapt*	36	TI scalability OR AB scalability		35	TI ("scal* up") OR AB ("scal* up")		36	TI sustain* or AB sustain*
36. (fitness adj (class$ or regime$ or program$)).af.	adj=NEXT/1; truncation; search all fields	fitness NEXT/1 (class* OR regime* OR program*)	37	research to practice.ab,ti.	11274	37	#23 OR #24 OR #25 OR #26 OR #27 OR #28 OR #29 OR #30 OR #31 OR #32 OR #33 OR #34 OR #35 OR #36	37	#25 OR #26 OR #27 OR #28 OR #29 OR #30 OR #31 OR #32 OR #33 OR #34 OR #35 OR #36	37	TI translat* OR AB translat*		36	TI ("at scale") OR AB ("at scale")		37	TI adopt* or AB adopt*
37. (aerobics or physical therapy or physical training or physical education).af.	phrases; search all fields	aerobics OR 'physical therapy' OR 'physical training' OR 'physical education'	38	sustain*.ab,ti.	362165	38	#22 AND #37	38	#24 AND #37	38	TI "research to practice" OR AB "research to practice"		37	TI (scale) OR AB (scale)		38	TI adapt* or AB adapt*
38. dance therapy.af.	phrase; search all fields	'dance therapy'	39	adopt*.ti,ab.	260145	39	framework':ab,ti	39	Title, Abstact, Keyword: framework	39	TI diffus* OR AB diffus*		38	TI (scalability) or AB (scalability)	just realise could replace 29 with this line	39	(S29 OR S30 OR S31 OR S32 OR S33 OR S34 OR S35 OR S36 OR S37 OR S38)
39. sedentary behavio?r.af.	phrase; wildcard; search all fields	'sedentary behavio$r'	40	adapt*.ti,ab.	557984	40	model':ab,ti	40	Title, Abstact, Keyword: model	40	TI sustain* OR AB sustain*		39	TI translat* or AB translat*		40	s28 AND S39
40. or/32-39		#32 OR #33 OR #34 OR #35 OR #36 OR #37 OR #38 OR #39	41	29 or 30 or 31 or 32 or 33 or 34 or 35 or 36 or 37 or 38 or 39 or 40	2610119	41	approach*':ab,ti	41	Title, Abstact, Keyword: approach	41	TI innovat* OR AB innovat*		40	TI ("research to practice") OR AB ("research to practice")		41	TI framework OR AB framework
41. exp alternative medicine/	exploded Emtree	'alternative medicine'/exp	42	28 and 41	3251	42	theor*':ab,ti	42	Title, Abstact, Keyword: theor*	42	TI adopt* OR AB adopt*		41	TI sustain* OR AB sustain*		42	TI model* OR AB model*
42. (alternative medicine or complementary therap$ or complementary medicine).af.	phrases; truncation; search all fields	'alternative medicine' OR 'complementary therap*' OR 'complementary medicine'	43	framework.ab,ti.	267326	43	plan*':ab,ti	43	Title, Abstact, Keyword: plan*	43	TI adapt* OR AB adapt*		42	TI adopt* OR AB adopt*		43	TI model OR AB model
43. (hypnotism or hypnosis or hypnotherapy).af.	search all fields	hypnotism OR hypnosis OR hypnotherapy	44	model*.ab,ti.	2994670	44	strateg*':ab,ti	44	Title, Abstact, Keyword: guid*	44	S31 OR S32 OR S33 OR S34 OR S35 OR S36 OR S37 OR S38 OR S39 OR S40 OR S41 OR S42 OR S43		43	TI adapt* or AB adapt*		44	TI approach* OR AB approach*
44. (acupuncture or homeopathy or homoeopathy).af.	search all fields	acupuncture OR homeopathy OR homoeopathy	45	model .ab,ti.	1837908	45	protocol*':ab,ti	45	Title, Abstact, Keyword: strateg*	45	S30 AND S44		44	S30 OR S31 OR S32 OR S33 OR S34 OR S35 OR S36 OR S37 OR S38 OR S30 OR S40 OR S41 OR S42		45	TI theor* OR AB theor*
45. (chinese medicine or indian medicine or herbal medicine or ayurvedic).af.	phrases; search all fields	'chinese medicine' OR 'indian medicine' OR 'herbal medicine' OR ayurvedic	46	approach*.ab,ti.	660902	46	guid*':ab,ti	46	Title, Abstact, Keyword: protocol*	46	TI framework OR AB framework		45	S29 AND S43		46	TI plan* OR AB plan*
46. or/41-45		#41 OR #42 OR #43 OR #44 OR #45	47	theor*.ab,ti.	1246498	47	implement*':ab,ti	47	Title, Abstact, Keyword: implement*	47	TI model OR AB model		46	TI framework OR AB framework		47	TI strateg* OR AB strateg*
47. ((diet or dieting or slim$) adj (club$ or organi?ation)).af.	truncation; wildcard; adj=NEXT/1; search all fields	(diet OR dieting OR slim*) NEXT/1 (club* OR organi$ation)	48	plan*.ab,ti.	1149817	48	model*':ab,ti	48	Title, Abstact, Keyword: model*	48	TI model* OR AB model*		47	TI model OR AB model		48	TI protocol* OR AB protocol*
48. (weightwatcher$ or weight watcher$).af.	truncation; phrase; search all fields	weightwatcher* OR 'weight watcher*'	49	strateg*.ab,ti.	460786	49	#39 OR #40 OR #41 OR #42 OR #43 OR #44 OR #45 OR #46 OR #47 OR #48	48	#39 OR #40 OR #41 OR #42 OR #43 OR #44 OR #45 OR #46 OR #47 OR #48	49	TI approach OR AB approach		48	TI approach* OR AB approach*		49	TI implement* OR AB implement*
49. (correspondence adj (course$ or program$)).af.	adj=NEXT/1; truncation; search all fields	correspondence NEXT/1 (course* OR program*)	50	protocol*.ab,ti.	517981	50	#38 AND #49	49	#38 AND #49	50	TI theor* OR AB theor*		49	TI theor* OR AB theor*		50	TI guid* OR AB guid*
50. (fat camp$ or diet$ camp$).af.	phrase; truncation; search all fields	'fat camp*' OR 'diet* camp*'	51	implement*.ab,ti.	811974	51	Limit #50 limit to Embase And Limit the 2009 - 2021	50	#44 OR #45 OR #46 OR #47 OR #48 OR #49 OR #50 OR #51 OR #52	51	TI plan* OR AB plan*		50	TI plan* OR AB plan*		51	(S41 OR S42 OR S43 OR S44 OR S45 OR S46 OR S47 OR S48 OR S49 OR S50)
51. or/47-50		#47 OR #48 OR #49 OR #50	52	guid*.ab,ti.	7517548		And to English	51	#43 NOT #53	52	TI strateg* OR AB strateg*		51	TI strateg* OR AB strateg*		52	S40 AND S51
52. exp health education/	exploded Emtree	'health education'/exp	53	43 or 44 or 45 or 46 or 47 or 48 or 49 or 50 or 51	2870					53	TI protocol* OR AB protocol*		52	TI protocol* OR AB protocol*		53	limit date range 2009-2021
53. (health promotion or health education).af.	phrase; search all fields	'health promotion' OR 'health education'	54	42 and 52	2036					54	TI implement* OR AB implement*		53	TI implement* OR AB implement*		54	357 RESULTS
54. (media intervention$ or community intervention$).af.	phrase; truncation; search all fields	'media intervention*' OR 'community intervention*'		limit 53 to yr="2009-Current"						55	TI guid* OR AB guid*		54	TI guid* OR AB guid*		55
55. health promoting school$.af.	phrase; truncation; search all fields	'health promoting school*'								56	S46 OR S47 OR S48 OR S49 OR S50 OR S51 OR S52 OR S53 OR S54 OR S55		55	TI model* OR AB model*		56
56. ((school or community) adj2 program$).af.	adj2=NEAR/2; truncation; search all fields	(school OR community) NEAR/2 program*								57	S45 AND S56		56	S46 OR S47 OR S48 OR S49 OR S50 OR S51 OR S52 OR S53 OR S54 or s55		57
57. ((school or community) adj2 intervention$).af.	adj2=NEAR/2; truncation; search all fields	(school OR community) NEAR/2 intervention*								58	S45 AND S56 - Limiters - Date Published: 20090101-20210331; Language: English		57	S44 AND S55		58
58. (family intervention$ or parent$ intervention).af.	phrases; truncation; search all fields	'family intervention*' OR 'parent* intervention'											58	limit date range 2009-2021		59
59. (parent$ adj2 (behavio?r or involve$ or control$ or attitude$ or educat$)).af.	truncation; adj2=NEAR/2; wildcards; search all fields	parent* NEAR/2 (behavio$r OR involve* OR control* OR attitude* OR educat*)											58			60
60. or/52-59		#52 OR #53 OR #54 OR #55 OR #56 OR #57 OR #58 OR #59											59			61
61. health care policy/	single Emtree term only	'health care policy'/de											60			62
62. (health polic$ or school polic$ or food polic$ or nutrition polic$).af.	phrases; truncation; search all fields	'health polic*' OR 'school polic*' OR 'food polic*' OR 'nutrition polic*'											61			63
63. 61 or 62		#61 OR #62											62			64
64. exp obesity/pc (Prevention]	single Emtree term with subheading	'obesity'/exp/dm_pc											63			65
65. primary prevention/	single Emtree term only	'primary prevention'/de	62										64			66
66. (primary prevention or secondary prevention).af.	phrases; search all fields	'primary prevention' OR 'secondary prevention'											65			67
67. (preventive measure$ or preventative measure$).af.	phrases; truncation; search all fields	'preventive measure*' OR 'preventative measure*'											66			68
68. (preventive care or preventative care).af.	phrases; search all fields	'preventive care' OR 'preventative care'											67			69
69. (obesity adj2 (prevent$ or treat$)).af.	adj2=NEAR/2; truncation; search all fields	obesity NEAR/2 (prevent* OR treat*)											68			70
70. or/64-69		#64 OR #65 OR #66 OR #67 OR #68 OR #69											69			71
71. exp clinical trial/	exploded Emtree	'clinical trial'/exp											70			72
72. exp Randomized Controlled Trial/	exploded Emtree	'randomized controlled trial'/exp											71			73
73. randomization/	single Emtree term only	'randomization'/de											72			74
74. exp Double-Blind procedure/	exploded Emtree	'double blind procedure'/exp											73			75
75. exp Single-Blind procedure/	exploded Emtree	'single blind procedure'/exp											74			76
76. exp Crossover procedure/	exploded Emtree	'crossover procedure'/exp											75			77
77. clinical trial.tw.	phrase; .tw is Title (ti), Abstract (ab), and Drug Trade Name (tn) (:ab,ti,tn)	'clinical trial':ab,ti,tn											76			78
78. ((singl$ or doubl$ or trebl$ or tripl$) and (mask$ or blind$)).tw.	truncation; .tw is Title (ti), Abstract (ab), and Drug Trade Name (tn) (:ab,ti,tn)	(singl*:ab,ti,tn OR doubl*:ab,ti,tn OR trebl*:ab,ti,tn OR tripl*:ab,ti,tn) AND (mask*:ab,ti,tn OR blind*:ab,ti,tn)														79
79. latin square.tw.	phrase; .tw is Title (ti), Abstract (ab), and Drug Trade Name (tn) (:ab,ti,tn)	'latin square':ab,ti,tn														80
80. placebo/	single Emtree term only	'placebo'/de														81
81. placebo$.tw.	truncation; .tw is Title (ti), Abstract (ab), and Drug Trade Name (tn) (:ab,ti,tn)	placebo*:ab,ti,tn
82. random$.tw.	truncation; .tw is Title (ti), Abstract (ab), and Drug Trade Name (tn) (:ab,ti,tn)	random*:ab,ti,tn
83. Comparative Study/	single Emtree term only	'comparative study'/de
84. evaluation/	single Emtree term only	'evaluation study'/de
85. clinical trial.tw.	phrase; .tw is Title (ti), Abstract (ab), and Drug Trade Name (tn) (:ab,ti,tn)	'clinical trial':ab,ti,tn
86. latin square.tw.	phrase; .tw is Title (ti), Abstract (ab), and Drug Trade Name (tn) (:ab,ti,tn)	'latin square':ab,ti,tn
87. (before adj2 after adj3 (stud$ or trial$ or design$)).tw.	adj2=NEAR/2; adj3=NEAR/3; truncation; .tw is Title (ti), Abstract (ab) and Drug Trade Name (tn) (:ab,ti,tn)	(before NEAR/2 after NEAR/3 (stud* OR trial* OR design*)):ab,ti,tn
88. ((singl$ or doubl$ or trebl$ or tripl$) adj5 (blind$ or mask)).tw.	truncation; adj5=NEAR/5; .tw is Title (ti), Abstract (ab) and Drug Trade Name (tn) (:ab,ti,tn)	((singl* OR doubl* OR trebl* OR tripl*) NEAR/5 (blind* OR mask)):ab,ti,tn
89. (matched communities or matched schools or matched populations).tw.	phrases; .tw is Title (ti), Abstract (ab) and Drug Trade Name (tn) (:ab,ti,tn)	'matched communities':ab,ti,tn OR 'matched schools':ab,ti,tn OR 'matched populations':ab,ti,tn
90. control$.tw.	truncation; .tw is Title (ti), Abstract (ab) and Drug Trade Name (tn) (:ab,ti,tn)	control*:ab,ti,tn
91. (comparison group$ or control group$).tw.	phrases; truncation; .tw is Title (ti), Abstract (ab) and Drug Trade Name (tn) (:ab,ti,tn)	'comparison group*':ab,ti,tn OR 'control group*':ab,ti,tn
92. matched pairs.tw.	phrase; .tw is Title (ti), Abstract (ab) and Drug Trade Name (tn) (:ab,ti,tn)	'matched pairs':ab,ti,tn
93. (outcome study or outcome studies).tw.	phrases; .tw is Title (ti), Abstract (ab) and Drug Trade Name (tn) (:ab,ti,tn)	'outcome study':ab,ti,tn OR 'outcome studies':ab,ti,tn
94. (quasiexperimental or quasi experimental or pseudo experimental).tw.	phrases; .tw is Title (ti), Abstract (ab) and Drug Trade Name (tn) (:ab,ti,tn)	quasiexperimental:ab,ti,tn OR 'quasi experimental':ab,ti,tn OR 'pseudo experimental':ab,ti,tn
95. (nonrandomi?ed or non randomi?ed or pseudo randomi?ed or quasi randomi?ed).tw.	wildcard; .tw is Title (ti), Abstract (ab) and Drug Trade Name (tn) (:ab,ti,tn)	nonrandomi$ed:ab,ti,tn OR 'non randomi$ed':ab,ti,tn OR 'pseudo randomi$ed':ab,ti,tn OR 'quasi randomi$ed':ab,ti,tn
96. prospectiv$.tw.	truncation; .tw is Title (ti), Abstract (ab) and Drug Trade Name (tn) (:ab,ti,tn)	prospectiv*:ab,ti,tn
97. volunteer$.tw.	truncation; .tw is Title (ti), Abstract (ab) and Drug Trade Name (tn) (:ab,ti,tn)	volunteer*:ab,ti,tn
98. or/71-97		#71 OR #72 OR #73 OR #74 OR #75 OR #76 OR #77 OR #78 OR #79 OR #80 OR #81 OR #82 OR #83 OR #84 OR #85 OR #86 OR #87 OR #88 OR #89 OR #90 OR #91 OR #92 OR #93 OR #94 OR #95 OR #96 OR #97
99. 21 or 31 or 40 or 46 or 51 or 60 or 63 or 70		#21 OR #31 OR #40 OR #46 OR #51 OR #60 OR #63 OR #70
100. 9 and 98 and 99		#9 AND #98 AND #99
101. animal/	single Emtree term only	'animal'/de
102. exp child/	exploded Emtree	'child'/exp
103. exp ADOLESCENT/	exploded Emtree	'adolescent'/exp
104. exp preschool child/	exploded Emtree	'preschool child'/exp
105. exp infant/	exploded Emtree	'infant'/exp
106. (child$ or adolescen$ or infant$).af.	truncation; search all fields	child* OR adolescen* OR infant*
107. (teenage$ or young people or young person or young adult$).af.	truncation; phrases; search all fields	teenage* OR 'young people' OR 'young person' OR 'young adult*'
108. (schoolchildren or school children).af.	phrase; search all fields	schoolchildren OR 'school children'
109. (pediatr$ or paediatr$).af.	truncation; search all fields	pediatr* OR paediatr*
110. (boys or girls or youth or youths).af.	search all fields	boys OR girls OR youth OR youths
111. or/102-110		#102 OR #103 OR #104 OR #105 OR #106 OR #107 OR #108 OR #109 OR #110
112. 100 not 101		#100 NOT #101
113. 111 and 112		#111 AND #112
114. limit 113 to yr= “2010 – 2015”	limit to year of publication	#113 AND (2016:py OR 2017:py OR 2018:py OR 2019:py OR 2020:py)
Final search result at 17 September, 2020: 13,843
