# Supplementary material for: Combining systems thinking approaches and implementation science constructs within community-based prevention: a systematic review
Source: Health Res Policy Syst. 2023 Aug 28;21:85. doi: 10.1186/s12961-023-01023-4 (PMC10463953; doi:10.1186/s12961-023-01023-4)
Supplement: Supplementary file 2 — Additional file 2: Details of included studies. [file 12961_2023_1023_MOESM2_ESM.csv]

Covidence #	Study ID	Title	Reviewer Name	Title	Year of publication	Contact details of author	Country in which study was conducted	Duration/dates of intervention	What was/were the aim(s) of the study/intervention/initiative(s)?	Additional comments from data extractor if required	Public health/health promotion issue addressed	Additional comments from data extractor if required	Characteristics of the population targeted by the intervention:	What type of community or systems intervention is this study?	If 'systems' terminology was used, how did they define 'systems' or what 'systems' methods were used?	Was a system modelling method used?	How was the boundary of the community or the system defined?	Study design	Additional comments from data extractor if required	Is implementation reported??	Additional comments from data extractor if required re 'is implementation reported?'	Was any sort of implementation framework, model or theory used to implement the initiative?	Was a particular process framework, model, theory used? process models guide design of intervention or guide implementation, spread and scale); if multiple please state in 'Other'	Data extraction comments re 'author own framework'	Was a particular framework used to support the 'implementation team'?	Was a particular framework used to evaluate or to report the implementation of the initiative/intervention?	Was any other framework, model, theory used? Please provide details	Implementation Strategy 1	Implementation Strategy 2	Implementation Strategy 3	Implementation Strategy 4	Implementation Strategy 5	Implementation Strategy 6	Implementation Strategy 7	Implementation Strategy 8	Implementation Strategy 9	Implementation Strategy 10	Implementation Strategy 11	Implementation Strategy 12	Implementation Strategy 13	Implementation Strategy 14	Implementation Strategy 15	Implementation Strategy 16	Implementation Strategy 17	Implementation Strategy 18	Implementation Strategy 19	Implementation Strategy 20	Implementation Strategy 21	Implementation Strategy 22
8980	Gadsby 2020	Impact of a community-based pilot intervention to tackle childhood obesity: a 'whole-system approach' case study	Consensus	Impact of a community-based pilot intervention to tackle childhood obesity: a ‘whole-system approach’ case study	2020	e.gadsby@kent.ac.uk	United Kingdom	2015-2018	research evaluation to answer questions associated with process, outcomes, and implications for future programmes and policy	A thorough analysis of the quantitative data, and a more detailed report of the process evaluation findings will be available in separate articles (in progress)	obesity prevention		children	whole of community system approach	the intervention combined“‘ bottom-up’ community empowerment actions with‘ top-down’ interventions in a single initiative” and aimed to “use and optimize existing systems, build on local assets, connect multiple stakeholders, synchronize ongoing activities across multiple settings and stimulate further actions" According to Public Health England,“ a local whole systems approach (WSA) responds to …	no	geographic region	Other: non-experimental case study design and mixed methods		yes	developed their own overall theory of change	No	Other: The PESTEL framework (distinguishing political, economic, sociocultural, technological and physical and legal environments) was used to explore and describe the influences that hinder or support the adoption of healthy lifestyles in the community.		Other:	RE-AIM Framework		access new funding	assess for readiness and identify barriers and facilitators	Other:	involve consumers (patients) and family/community members	Other:	Other:	Other:	Other:	Other:	Other:	Other:	conduct local consensus discussions	Other:	develop a formal implementation plan	develop an academic partnership(s) for intervention design, implementation and/or evaluation	Other:	Other:	Other:	develop educational materials	Other:	Other:	use media and/or social media
8283	Kennedy 2019	Propagating Change: Using RE-FRAME to Scale and Sustain A Community-Based Childhood Obesity Prevention Initiative	Consensus	Propagating Change: Using RE-FRAME to Scale and Sustain A Community-Based Childhood Obesity Prevention Initiative	2019	selina.suleman@bcchr.ca	Canada	2009-2016	Multi-sectoral, multi-component childhood obesity prevention intervention	SCOPE (Sustainable Childhood Obesity Prevention through Community Engagement)	obesity prevention		children	whole of community system approach	the term 'systems' is used but is not defined, appears to be multi-sectoral, multi-component community-based childhood obesity prevention grounded in systems thinking and participatory research principals.	no	geographic region	mixed methods study	This article reports on growth in community capacity and partnerships	yes		Yes	Knowledge to Action	Collective Impact and KE Model via the LIVE 5-2-1-0 RE-FRAME Model	Other: RE-FRAME	Other: RE-AIM but mostly development of RE-FRAME		access new funding	Other:	audit and provide feedback	involve consumers (patients) and family/community members	prepare consumers (patients) to be active participants	build a coalition	capture and share knowledge	change rules, regulations, policies	Other:	Other:	conduct educational meetings	Other:	Other:	Other:	Other:	Other:	develop and organise quality monitoring/evaluation tools/systems	obtain and use feedback	develop educational materials	identify and prepare champions	inform local opinion leaders	Other:
8085	Kremser 2011	Phases of school health promotion implementation through the lens of complexity theory: lessons learnt from an Austrian case study	Consensus	Phases of school health promotion implementation through the lens of complexity theory: lessons learnt from an Austrian case study	2010	waldemar.kremser@lbihpr.lbg.ac.at	Other: Austria	2008-2009	Study aim: provide insight into how the school as an organization influence the process of "Health-Promoting School" implementation		Other: healthy eating, physical education and social skills		children	school setting	Complexity theory underpins the study - systems and subsystems are defined. The classroom level was seen as a system level, distinguished from the school level.	no	setting-specific	case study		yes		Unclear	Other: None reported	More a concept - the WHO "health promoting school". not a framework?	Other: None reported	Other: Complexity theory	The WHO guidelines of six thematic fields for changes: school health policies, physical environment, social environment, community relationships, personal health skills and health services for the "health promoting school"	Other:	Other:	Other:	Other:	Other:	Other:	Other:	change rules, regulations, policies	Other:	Other:	Other:	conduct local consensus discussions	Other:	Other:	Other:	Other:	Other:	Other:	Other:	Other:	Other:	Other:
7163	Matheson 2020	Strengthening prevention in communities through systems change: lessons from the evaluation of Healthy Families NZ	Consensus	Strengthening prevention in communities through systems change: lessons from the evaluation of Healthy Families NZ	2019	anna.matheson@vuw.ac.nz	New Zealand	September 2014 - 2022	To strengthen the health prevention system through evidence-driven action to enable people to make good food choices, be physically active, smoke free and free from alcohol-related harm.		Other: healthy eating, physical activity, tobacco and alcohol		all ages	a systems approach broadly interpreted	Healthy Families NZ is a government-funded initiative which takes a systems change approach to strengthening community leadership and organization to prevent chronic disease. It builds on existing action underway in the community to strengthen the health prevention system through evidence-driven action to enable people to make good food choices, be physically active, smoke free and free from alco…	no	geographic region	case study	Systems inadequately defined.	yes		Yes	Other: 1) WHO building blocks for a strong health systems (5 building blocks -workforce, leadership, relationships and networks, resources and knowledge and data) and 2) set of principles adapted from Healthy Together Victoria (7 principles - implementation at scale, adaptation, collaboration for collective action, experimentation, equity, leadership and line-of-sight)	Used the Prevention System Building Blocks framework:	Other: As above	Other: Comparative case study. Developmental evaluation was noted throughout - not a framework, but a style.	No	Other:	Other:	audit and provide feedback	Other:	prepare consumers (patients) to be active participants	build a coalition	capture and share knowledge	Other:	Other:	Other:	Other:	Other:	Other:	Other:	Other:	Other:	Other:	obtain and use feedback	Other:	identify and prepare champions	inform local opinion leaders	Other:
5360	Purnell 2020	Research to Translation: The Healthy Schools Toolkit and New Approaches to the Whole School, Whole Community, Whole Child Model	Consensus	Research to Translation: The Healthy Schools Toolkit and New Approaches to the Whole School, Whole Community, Whole Child Model	2020	jpurnell@wustl.edu	United States	2017-2019	Purpose#1 - deployed research methods within school systems for identifying and leveraging people, promoting messages, and changing systems in service of healthy schools. Purpose#2 - translated our experience into the Healthy Schools Toolkit, a step-by-step guide designed to help educators replicate the methods that we used in their local context	This work was completed as part of Together for Healthy and Successful Schools (THSS), an initiative of the Robert Wood Johnson Foundation (RWJF) that aimed to advance real-world approaches that support health in schools.	Other: Whole health in schools		children	Other: a systems approach in a school setting	GMB reported on in another paper ref.48 Ballard	Other: SNA reported in this paper with GMB reported in another paper - ref48. Ballard.	setting-specific	mixed methods study	Research partnerships were established with school districts based on suitability and readiness.	yes	The Whole School, Whole Community, Whole Child (WSCC) - this is the implementation that is studied here.	Yes	Author own framework (please add name of framework to data extraction comments below)	The Whole School, Whole Community, Whole Child (WSCC) model for implementation.	Other:	Other: The Whole School, Whole Community, Whole Child (WSCC) was used to guide evaluation also.		Other:	assess for readiness and identify barriers and facilitators	Other:	involve consumers (patients) and family/community members	prepare consumers (patients) to be active participants	build a coalition	capture and share knowledge	change rules, regulations, policies	Other:	conduct cyclical small tests of change	Other:	Other:	conduct local needs assessment	Other:	develop an academic partnership(s) for intervention design, implementation and/or evaluation	Other:	develop and organise quality monitoring/evaluation tools/systems	obtain and use feedback	Other:	identify and prepare champions	inform local opinion leaders	use media and/or social media
5263	Ramanadhan 2017	Building practitioner networks to support dissemination and implementation of evidence-based programs in community settings	Consensus	Building practitioner networks to support dissemination and implementation of evidence-based programs in community settings	2017	shoba_ramandhan@dfci.harvard.edu	United States	2010-2012	The project supported development of trainee social networks and this cross-sectional study examines the association between network engagement and EBP usage, an important goal of the capacity-building program. The research and community partners had the goal of creating a network of dissemination specialists who could support the use of EBPs in their local communities and share knowledge, solve …	PLANET MassCONNECT - used participatory approaches to build capacity for systematic program planning among a diverse range of community-based organisations working with the under-served in three Massachusetts communities	Other: generic HP in community settings	emphasis on capacity-building - and paper is about capacity-building as an intervention	all ages	community-based	capacity-building as a systems intervention	no	geographic region	case study		yes	The Participatory Approach to Knowledge Translation (PaKT) Framework is used.	Yes	Other: Plan Do Study Act; Participatory Approach to Knowledge Translation (PaKT) Framework guided the PLANET MassCONECT intervention.		Other:	Other:		access new funding	Other:	Other:	involve consumers (patients) and family/community members	prepare consumers (patients) to be active participants	build a coalition	capture and share knowledge	Other:	change physical structure and equipment	conduct cyclical small tests of change	Other:	Other:	Other:	Other:	Other:	Other:	Other:	Other:	Other:	Other:	Other:	Other:
5019	Rosas 2019	Evaluating a complex health promotion intervention: case application of three systems methods	Consensus	Evaluating a complex health promotion intervention: case application of three systems methods	2019	srosas@conceptsystems.com	United States	2011-2015	To describe an evaluation that embraced systems thinking and complexity science to examine a complex intervention designed to promote the healthy development of adolescents. in doing so, we apply several systems principles and concepts, and describe how multiple systems methods enabled us to address systems-oriented evaluation questions and draw conclusions about the intervention.	The purpose of this case study is to present the development and initiation of an evaluation approach based on systems thinking and complexity science principles, concepts, and methods.	Other: healthy development of adolescents		Other: 12-15 years	a systems approach broadly interpreted	systems thinking considers connections among different components, anticipates their interaction, embraces transdisciplinary viewpoints, and requires active engagement of stakeholders to govern the course of change.	Other: systems evaluation - mention concepts such as chaos theory, self-organisation, social emergencies. 'Our inquiry to explicate system parameters, relationships, and perspectives. From our initial deliberations with IM40 implementers, we jointly determined three broad systems-oriented inquiries were germane, and aligned a set of systems evaluation methods to address complexity and leverage so…	geographic region	case study	Mostly about set up and how to evaluate the early stages of implementation of a 'social movement' distinguished from a discrete program	reported as a minor component of the manuscript		Unclear	Other: A theory of change was developed (although not reported here), to guide the communities work, and in turn the developmental evaluation (GMB, VSM and SNA) were used to guide implementation.	mentioned that each community decided their own priorities and their own implementation so no predetermined framework on purpose	Other: GMB was helpful in implementation planning.	Other: GMB, VSM and SNA all used in this case study to report on evaluation.		access new funding	assess for readiness and identify barriers and facilitators	audit and provide feedback	Other:	prepare consumers (patients) to be active participants	build a coalition	capture and share knowledge	change rules, regulations, policies	Other:	conduct cyclical small tests of change	conduct educational meetings	conduct local consensus discussions	Other:	develop a formal implementation plan	Other:	Other:	develop and organise quality monitoring/evaluation tools/systems	obtain and use feedback	Other:	identify and prepare champions	Other:	use media and/or social media
4988	Rothwell 2010	Implementing a Social-Ecological Model of Health in Wales	Consensus	Implementing a social-ecological model of health in Wales	2010	rothwellh@cardiff.ac.uk	United Kingdom	2001 - 2007 (progress)	To assess the implementation of the Welsh Network of Healthy School Schemes (WNHSS) at national, local and school levels, using a systems approach drawing on the Ottawa Charter.	In 2007 the Welsh Assembly Government commissioned an independent review of the WNHSS to assess its progress during the first six years of implementation. The approach developed to undertake this review uses a social-ecological evaluation model to assess: . how closely the WNHSS conforms to the Ottawa Charter framework of actions of advocacy, mediation and enablement in promoting supportive envir…	Other: health promoting schools		children	school setting	ottawa charter: social-ecological approach to health "Systems thinking informs both the ottawa charter and the social-ecological model of health (McLeroy , 2006)	no	geographic region	case study	This paper is a case study, but overall it is a program.	yes	Evaluation of the implementation is reported.	Yes	Other: Welsh Network of Healthy Schools Scheme national framework based on Ottawa Charter principles	Referred to throughout - The National Assembly for Wales 1999	Other: The WNHSS national framework document	Other: SE Model of Health	Ottawa Charter	access new funding	Other:	audit and provide feedback	involve consumers (patients) and family/community members	Other:	build a coalition	Other:	change rules, regulations, policies	Other:	Other:	Other:	Other:	Other:	develop a formal implementation plan	Other:	work with educational institutions (for training)	develop and organise quality monitoring/evaluation tools/systems	Other:	develop educational materials	Other:	inform local opinion leaders	Other:
4925	Serpas 2013	San Diego Healthy Weight Collaborative: a systems approach to address childhood obesity	Consensus	San Diego Healthy Weight Collaborative: A systems approach to address childhood obesity	2013	serpas.shaila@scrippshealth.org	United States	? 2010 - 2012 (measurements were taken of students then).	The process and lessons learned were analyzed so other communities can utilize a systems approach to develop culturally appropriate interventions tailored to a specific community.	San Diego Healthy Weight Collaborative	obesity prevention		children	whole of community system approach	A systems approach: • explicitly designs intervention strategies to focus on interactions and interconnections (integration) between diff erent sectors in the community, and between the individuals and their environment in that community. • accounts for the context and characteristics of a community in planning intervention strategies in order to see the whole picture so that intended and uninten…	no	geographic region	qualitative study		reported as a minor component of the manuscript		No	Other: mentions plan do study act cycle		Other:	Other: A Strategy Mapping Exercise guided implementation of interventions and reporting.		access new funding	Other:	audit and provide feedback	Other:	Other:	build a coalition	capture and share knowledge	change rules, regulations, policies	Other:	Other:	Other:	Other:	Other:	develop a formal implementation plan	Other:	Other:	develop and organise quality monitoring/evaluation tools/systems	obtain and use feedback	develop educational materials	Other:	Other:	Other:
4629	Sautkina 2014	Lost in translation? Theory, policy and practice in systems-based environmental approaches to obesity prevention in the Healthy Towns programme in England	Consensus	Lost in translation? Theory, policy and practice in systems-based environmental approaches to obesity prevention in the Healthy Towns programme in England	2014	steven.cummins@lshtm.ac.uk	United Kingdom	2 years 5 months/ 2008-2011	"to explore how key informants understood and ‘theorised’ this approach to obesity prevention policy, and, second, to investigate how these ‘theories’ were translated into practice"		obesity prevention		all ages	whole of community system approach	"Such a ‘systems-based’ approach would target multiple determinants, at multiple levels throughout the life course. In particular, the report stressed the importance of reshaping the built and social environments in order to facilitate improvements in diet and increase physical activity levels."	no	geographic region	qualitative study		reported as a minor component of the manuscript		Other: No	Other:		Other: cross-departmental obesity strategy ‘Healthy Weight, Healthy Lives’	Other: no		access new funding	Other:	Other:	Other:	Other:	build a coalition	Other:	change rules, regulations, policies	Other:	Other:	Other:	Other:	Other:	Other:	Other:	Other:	Other:	Other:	Other:	Other:	Other:	Other:
2038	Ballard 2020	Community‐Based System Dynamics for Mobilizing Communities to Advance School Health	Consensus	Community-Based System Dynamics for Mobilizing Communities to Advance School Health	2020	eballard@wustl.edu	United States	three case studies reported: 2018; ?; 2019;	first line has abbreviation WSCC - without full text - is Whole School Whole Community Whole Child We used a descriptive multiple case study designwith the goal of developing new research questions about the use of CBSD to promote school health The current descriptive multiple case analysis addresses the following research questions:1. How did participants integrate systems thinking into their un…		Other: Case Study 1 = healthy school environments, Case Study 2 = Mental Health, Case Study 3 = Racism in schools, youth homelessness, gun violence		Other: Whole School Whole Community Whole Child	Other: Case study 3 is a whole of community systems approach, and school setting but aged K-12.	community-based system dynamics (CBSD) - system dynamics modelling	Group Model Building leading to a causal loop diagram	Other: In introduction they state the CLD is the 'boundary'	Other: descriptive multiple case study design	this RQ4 is of particular interest to our review: How did the use of CBSD methods support mobilization for action?	reported as a minor component of the manuscript		No			Other: no	Other: no	no		assess for readiness and identify barriers and facilitators	audit and provide feedback	involve consumers (patients) and family/community members	prepare consumers (patients) to be active participants	build a coalition	capture and share knowledge	Other:	Other:	Other:	conduct educational meetings	conduct local consensus discussions	conduct local needs assessment	Other:	develop an academic partnership(s) for intervention design, implementation and/or evaluation	work with educational institutions (for training)	Other:	obtain and use feedback	develop educational materials	identify and prepare champions	inform local opinion leaders	Other:
1913	Bensberg 2021	Developing a Systems Mindset in Community-Based Prevention	Consensus	Developing a Systems Mindset in Community-Based Prevention	2021	bensberg@bigpond.net.au	Australia	2011-2016	How was a systems mindset understood and applied by the practitioners as part of HTV’s systems approach to prevention?		Other: Multiple: PA, healthy eating, smoking and alcohol		all ages	whole of community system approach	Systems thinking, complex adaptive systems	system dynamics modelling was used (stocks & flows)	unclear	Other: This qualitative study (interviews) is from a randomised controlled trial.		yes	One of the interviewees mentions that CEIPS developed a model for systems change that went: 1. Systems engagement, 2. Assessment, 3. Adaptation and 4. Activation.	Unclear	Other: DHHS wrote an implementation guide for healthy eat-ing strategies, titled Healthy Food Connect, it promoted a systems mindset via mapping. Professional development for implementation may have been insufficient; however, the KCS helps to explain that other practitioners’ systems capacity ought to gradually shift from knowing to doing over time within a supportive environment such as the HTC…	Healthy Food Connect (DHHS wrote an implementation guide for healthy eating)	Other: CYNEFIN framework is not an IS framework - does not guide implementation	Other:	Healthy Food Connect (DHHS), Systems Change Model (CEIPS)	Other:	Other:	Other:	Other:	Other:	build a coalition	capture and share knowledge	Other:	Other:	conduct cyclical small tests of change	conduct educational meetings	Other:	Other:	Other:	develop an academic partnership(s) for intervention design, implementation and/or evaluation	Other:	Other:	Other:	develop educational materials	Other:	Other:	Other:
1911	Bensberg 2021	Building a prevention system: Infrastructure to strengthen health promotion outcomes	Consensus	Building a Prevention System: Infrastructure to Strengthen Health Promotion Outcomes	2021	bensberg@bigpond.net.au	Australia	2012-2016	There is limited research about the use of systems sciences pertaining to the macro environment in public health [14,15]. This paper uniquely describes the establishment of Healthy Together Victoria’s (HTV) infrastructure for a systems approach to prevention [16]	HTV focused on multiple environmental settings and the underlying structure of a problem, including its interrelated causes, to facilitate individual and community change	Other: to improve physical inactivity, poor diet, smoking and harmful alcohol use	HTV was testing systems thinking interventions at micro- and macro-levels that, together, were believed to be capable of improving population-level health outcomes	all ages	whole of community system approach	Systems thinking is an approach for solving complex problems, that emphasises looking at the whole rather than the isolated parts, and highlighting the relationships between the parts, their causal linkages and feedback loops	a causal loop diagram was created using another method	geographic region	qualitative study	31 primary interviews ; participants had held a role in influencing or implementing HTC’s systems approach to prevention for at least ten-months.	yes	Twelve Healthy Together Communities (HTC) were established in local governments,with teams of 10–15 people in designated roles, such as senior coordinators, evaluatorsand health promotion officers [40]. This workforce had developed an understanding ofcomplexity theory. Their work was adaptive within the local context, consistent withemergent practice [35]. They were testing systems thinking tools…	Yes	Other: State-Wide Prevention Platform for Macro-Level Interventions - made up of five building blocks - leadership, knowledge & data, resources, workforce, relationships - Each block is a sub-system that performs a function towards health promotion out-comes, while driving change through its connections to other blocks, where a change in one part causes change in another	State-wide prevention platform for macro-level interventions: LEADERSHIP, KNOWLEDGE AND DATA; RESOURCES, WORKFORCE, RELATIONSHIPS. ' the blocks alone do not constitute a system, it is the interactions among them - that convert the blocks into a system.'	Other:	Other:	an interpretative framework by Baugh Littlejohns and Wilson’s Framework used for coding of qual data - selected for its complexity-informed approach	access new funding	Other:	Other:	Other:	Other:	Other:	Other:	Other:	Other:	conduct cyclical small tests of change	conduct educational meetings	Other:	Other:	Other:	Other:	Other:	Other:	Other:	Other:	identify and prepare champions	inform local opinion leaders	Other:
1491	Brimblecombe 2015	Development of the good food planning tool: A food system approach to food security in indigenous Australian remote communities	Consensus	Development of the good food planning tool: A food system approach to food security in indigenous Australian remote communities	2015	julie.brimblecombe@menzies.edu.au	Australia	2009-2013	To develop a Good Food Planning Tool to support stakeholders to collectively plan and take action for local food system improvement	The development of the Good Food Planning Tool (GFPT) occurred as part of the Good Food Systems: Good Food for All Project (GFS Project)—a five-year case study (2009–2013) that aimed to assist stakeholders, including Indigenous community residents, to collectively identify food system challenges and opportunities to improve food security (i.e., food availability, access and utilisation) over time…	Other: food security	With additional linked things like healthy eating, transport.	Other: Indigenous remote communities	a systems approach broadly interpreted	two innovative system approaches to planning that have potential application to local food system - focus on achieving quality improvement through a structured ongoing cycle of participatory assessment, planning and action, to achieve step-by-step incremental improvement.	no	geographic region	case study		Other: yes (in terms of refinement of the tool in community)		No	Other: a four phase participatory process - development; test of relevance; test of validity; refinement	It is the development of the Good Food Planning Tool.				access new funding		audit and provide feedback	involve consumers (patients) and family/community members		build a coalition	capture and share knowledge	change rules, regulations, policies	change physical structure and equipment	conduct cyclical small tests of change	conduct educational meetings	conduct local consensus discussions	conduct local needs assessment	develop a formal implementation plan	develop an academic partnership(s) for intervention design, implementation and/or evaluation	Other:	develop and organise quality monitoring/evaluation tools/systems	obtain and use feedback	Other:	identify and prepare champions		use media and/or social media
1401	Buccini 2019	How does "Becoming Breastfeeding Friendly" work? A Programme Impact Pathways Analysis	Consensus	How does “Becoming Breastfeeding Friendly” work? A Programme Impact Pathways Analysis	2019	gabriela.buccini@yale.edu; gabibuccini@gmail.com	Other: Ghana and Mexico	April 2017- May 2018	1) identify pathways and critical quality control points (CCPs) by which BBF (Becoming Breastfeeding Friendly) can enable changes in policy, legislation, and implementation of BF protection, promotion, and support programmes at the country level, 2) develop a policy analysis framework to be tested in Ghana and Mexico to understand the impact of BBF based on the PIP (programme impact pathway)	development of becoming breastfeeding friendly (BBF) - mapping pathways of implementation an impact on breastfeeding outcomes. a difficult paper to code. Project impact pathways (PIP) and critical quality control points (CCPs)	Other: Breastfeeding		Other: Breastfeeding mothers	community-based	claims to use complex adaptive systems 'BBF is grounded in implementation science within the context of complex adaptive systems and the need to understand causal mechanisms and impact pathways of resulting policies and programmes to strengthen its impact and sustainability globally.'	Other: program impact pathway analysis and complex adaptive systems	geographic region	qualitative study	Desk review and interviews	yes		Yes	Other: for implementation science researchers, a PIP analysis can help design and explain findings from programmes(Pérez‐Escamilla et al., 2016); for implementers, it can be crucial for identification of specific corrective actions and/or complementary interventions that are essential to programmatic success on a large scale		Other: the Becoming Breastfeeding Friendly index (BBFI), assesses the national readiness of countries to scale up breastfeeding policies and programmes	Other: A policy analysis framework developed by the authors		access new funding	assess for readiness and identify barriers and facilitators	audit and provide feedback	involve consumers (patients) and family/community members	Other:	build a coalition	capture and share knowledge	change rules, regulations, policies	change physical structure and equipment	Other:	conduct educational meetings	Other:	Other:	develop a formal implementation plan	develop an academic partnership(s) for intervention design, implementation and/or evaluation	work with educational institutions (for training)	develop and organise quality monitoring/evaluation tools/systems	obtain and use feedback	develop educational materials	identify and prepare champions	inform local opinion leaders	use media and/or social media
195	Allender 2019	Translating systems thinking into practice for community action on childhood obesity	Consensus	Translating systems thinking into practice for communityaction on childhood obesity	2019	Email: steven.allender@deakin.edu.au	Australia	18 months	"we report on insights gained during the development, implementation, and evaluation of the first 2 years in a systems‐based childhood obesity prevention initiative"		Other: healthy eating and physical activity - health of children		children	whole of community system approach	community-based system dynamics for the development, implementation, evaluation of whole of community efforts to improve the health of children.	Group Model Building leading to a causal loop diagram	geographic region	stepped-wedge randomised controlled trial		yes		Unclear	Other: article reports intervention using the Foster-Fishmann framework - from ref check this is Foster-Fishman PG, Nowell B, Yang H. Putting the system back into systems change: a framework for understanding and changing organizational and community systems. Am J Community Psychol. 2007 Jun;39(3-4):197-215. doi: 10.1007/s10464-007-9109-0. PMID: 17510791.		Other:	Foster-Fishmann or ABLE framework		access new funding	Other:	Other:	involve consumers (patients) and family/community members	prepare consumers (patients) to be active participants	build a coalition	capture and share knowledge	change rules, regulations, policies		conduct cyclical small tests of change	Other:	conduct local consensus discussions	conduct local needs assessment		develop an academic partnership(s) for intervention design, implementation and/or evaluation		develop and organise quality monitoring/evaluation tools/systems	obtain and use feedback		identify and prepare champions	inform local opinion leaders	use media and/or social media
189	Amed 2016	Wayfinding the live 5-2-1-0 initiative—At the intersection between systems thinking and community-based childhood obesity prevention	Consensus	Wayfinding the Live 5-2-1-0 Initiative—At the Intersection between Systems Thinking and Community-Based Childhood Obesity Prevention	2016	samed@cw.bc.ca	Canada	2009-2012-2014	This paper describes the protocol for implementing and evaluating RE-FRAME in two ‘existing’ (>2 years of implementation) and two‘new’ Live 5-2-1-0 communities to understand how to facilitate and sustain systems/community-level change	KE model: 1. online resources; 2. webinars; 3. backbone support; 4. Linking: knowledge providers and users - 'two-way' exchange;	obesity prevention	multi-sector, multi-component childhood obesity prevention initiative	children	whole of community system approach	Complex social problems require ‘systems approaches’; multi-component, multi-setting adaptive solutions that are implemented in real-world settings	Other: Partnership tracking tool, community capacity building tool, satisfaction survey, semi-structured interviews	Other: online to a geographic region	mixed methods study	4 communities were recruited to the study - some started in 2009, 2012, 2014 (publication 2016)	yes	Table 2 action implemented	Yes	Knowledge to Action		Other: RE-FRAME	RE-FRAME Framework	also used community capacity building tool	access new funding	assess for readiness and identify barriers and facilitators	Other:	involve consumers (patients) and family/community members	prepare consumers (patients) to be active participants	build a coalition	capture and share knowledge	change rules, regulations, policies	change physical structure and equipment	Other:	conduct educational meetings	Other:	Other:	develop a formal implementation plan	Other:	Other:	Other:	Other:	Other:	identify and prepare champions	Other:	Other:
[truncated: 71 more columns]
