# Supplementary material for: Combining systems thinking approaches and implementation science constructs within community-based prevention: a systematic review
Source: Health Res Policy Syst. 2023 Aug 28;21:85. doi: 10.1186/s12961-023-01023-4 (PMC10463953; doi:10.1186/s12961-023-01023-4)
Supplement: Supplementary file 3 — Additional file 3: Quality appraisal of included studies. [file 12961_2023_1023_MOESM3_ESM.xlsx]

## Sheet: review_143590_20220530170033
Covidence #	Study ID	Title	Reviewer Name	Screening Questions	Screening Questions supporting text	Screening Questions	Screening Questions supporting text	1. Qualitative	1. Qualitative supporting text	1. Qualitative	1. Qualitative supporting text	1. Qualitative	1. Qualitative supporting text	1. Qualitative	1. Qualitative supporting text	1. Qualitative	1. Qualitative supporting text	2. Quantitative randomised controlled trials	2. Quantitative randomised controlled trials supporting text	2. Quantitative randomised controlled trials	2. Quantitative randomised controlled trials supporting text	2. Quantitative randomised controlled trials	2. Quantitative randomised controlled trials supporting text	2. Quantitative randomised controlled trials	2. Quantitative randomised controlled trials supporting text	2. Quantitative randomised controlled trials	2. Quantitative randomised controlled trials supporting text	3. Quantitative non-randomised controlled trials	3. Quantitative non-randomised controlled trials supporting text	3. Quantitative non-randomised controlled trials	3. Quantitative non-randomised controlled trials supporting text	3. Quantitative non-randomised controlled trials	3. Quantitative non-randomised controlled trials supporting text	3. Quantitative non-randomised controlled trials	3. Quantitative non-randomised controlled trials supporting text	3. Quantitative non-randomised controlled trials	3. Quantitative non-randomised controlled trials supporting text	4. Quantitative descriptive	4. Quantitative descriptive supporting text	4. Quantitative descriptive	4. Quantitative descriptive supporting text	4. Quantitative descriptive	4. Quantitative descriptive supporting text	4. Quantitative descriptive	4. Quantitative descriptive supporting text	4. Quantitative descriptive	4. Quantitative descriptive supporting text	5. Mixed Methods	5. Mixed Methods supporting text
8980	Gadsby 2020	Impact of a community-based pilot intervention to tackle childhood obesity: a 'whole-system approach' case study	Consensus			yes		yes		yes		yes		yes		yes																						don't know		don't know		yes		don't know				yes
8085	Kremser 2011	Phases of school health promotion implementation through the lens of complexity theory: lessons learnt from an Austrian case study	Consensus	yes		yes		yes		yes		yes		yes		yes
7163	Matheson 2020	Strengthening prevention in communities through systems change: lessons from the evaluation of Healthy Families NZ	Consensus	yes		yes		yes		yes		yes		yes		yes		2.1. Is randomization appropriately performed?
5360	Purnell 2020	Research to Translation: The Healthy Schools Toolkit and New Approaches to the Whole School, Whole Community, Whole Child Model	Consensus	yes		yes		yes		yes		yes		yes		yes
5263	Ramanadhan 2017	Building practitioner networks to support dissemination and implementation of evidence-based programs in community settings	Consensus	yes		yes		yes		yes		yes		yes		yes
5019	Rosas 2019	Evaluating a complex health promotion intervention: case application of three systems methods	Consensus	yes		yes		yes		yes		yes		yes		yes
4925	Serpas 2013	San Diego Healthy Weight Collaborative: a systems approach to address childhood obesity	Consensus	yes		yes		yes		yes		yes		yes
4629	Sautkina 2014	Lost in translation? Theory, policy and practice in systems-based environmental approaches to obesity prevention in the Healthy Towns programme in England	Consensus	yes		yes		yes		yes		yes		yes		yes
1911	Bensberg 2021	Building a prevention system: Infrastructure to strengthen health promotion outcomes	Consensus	yes	This paper uniquely describes the establishment of Healthy Together Victoriaâ€™s (HTV) infrastructure for a systems approach to prevention	yes	interview guide was prepared and pre-tested with questions focusing on participantsâ€™ understanding of systems thinking and how it had been applied in HTV. The interviewer was unknown to the participants. Interviews were mostly conducted in the participantsâ€™ workplaces.	yes	The initial participants were identified using purposive sampling and subsequent participants were nominated via snowball recruitment 31 primary interviews were con-ducted with: six participants from the Victorian State Government Department of Health and Human Services (DHHS) including senior and policy advisors; three participants from CEIPS, including senior staff and an officer; and 22 partic…	yes	Interviews ranged in duration from 23to 120 min (average 60 min) and were recorded and transcribed verbatim. This research was conducted independently and external to the HTV evaluation.	yes	Data was analysed in NVivo - deductive TA; interpretative framework; CLD to summarise findings	yes	The results are described using themes from the interpretative framework(see Table 2) as subheadings, initially discussing the individual parts of the prevention system and then the whole.	yes	causal loop diagram (CLD) and a core feedback loop summarize the findings, using Kim and Andersenâ€™s (2012) coding method for system dynamics to generate maps using qualitative text
195	Allender 2019	Translating systems thinking into practice for community action on childhood obesity	Consensus	yes		yes						yes
[truncated: 8 more columns]
